# Supplementary material for: The HCV Envelope Glycoprotein Down-Modulates NF-κB Signalling and Associates With Stimulation of the Host Endoplasmic Reticulum Stress Pathway
Source: Front Immunol. 2022 Mar 15;13:831695. doi: 10.3389/fimmu.2022.831695 (PMC8964954; doi:10.3389/fimmu.2022.831695)
Supplement: Supplementary Table 1 — Identification of the proteins captured by the HIV-1-LTR in the presence or absence of E1E2. Nuclear extracts proteins from TZM-bl cells transiently transfected with E1E2 plasmid (“E1E2”) or with pCDNA plasmid (“control”) were pulled-down with a HIV-1-LTR DNA fragment and identified by mass spectrometry. A quantitative analysis was performed to compare the normalized spectral count in E1E2 and control conditions, with a T-test comparison. The proteins are sorted by significance (p-value < 0.05). The normalized spectral count is indicated for each biological independent triplicate, as well as the merge value. Of note, technical contaminants like serum albumin, keratins, and biotin-binding proteins such as pyruvate carboxylase, methyl-crotonyl CoA carboxylase, propionyl CoA carboxylase and acetyl CoA carboxylase were removed from the protein lists. [file Table_1.xlsx]

## Sheet: prot annotées ss contam.
	Protein name	Accession Number	T-Test (p-value)	normalised spectral count				normalised spectral count
				E1E2-#1	E1E2-#2	E1E2 #3	E1E2 merge	CTL #1	CTL #2	CTL #2	CTL merge
	Significantly enriched in control samples compared to E1E2 samples
	Cluster of Histone H2B type 1-C/E/F/G/I	H2B1C_HUMAN	< 0.00010	0	0	0	0	7	7	7	7
	Cluster of Gamma-interferon-inducible protein 16	IFI16_HUMAN	< 0.00010	0	0	0	0	122	122	142	132
	Cluster of Steroid hormone receptor ERR1	ERR1_HUMAN	< 0.00010	0	0	0	0	9	8	10	8
	DNA ligase 3	DNLI3_HUMAN	< 0.00010	0	0	0	0	23	21	26	22
	Cluster of Histone H3	B2R4P9_HUMAN	0.00014	0	0	0	2	5	5	7	6
	Cluster of Nuclear factor 1 A-type	NFIA_HUMAN	0.00036	0	0	0	0	12	10	9	9
	Cluster of Nuclear receptor subfamily 2 group C member 2	NR2C2_HUMAN	0.0005	0	0	0	0	5	4	4	4
	Endoplasmic reticulum chaperone BiP	BIP_HUMAN	0.00056	0	0	0	0	15	11	14	13
	Cluster of Elongation factor 1-alpha 1	EF1A1_HUMAN	0.0007	0	0	3	2	19	21	16	18
	Nuclear factor NF-kappa-B p105 subunit	NFKB1_HUMAN	0.00075	0	3	0	1	15	13	16	14
	DNA topoisomerase 2-alpha	TOP2A_HUMAN	0.0008	40	39	37	39	209	206	270	225
	Cluster of DNA topoisomerase 2-beta	TOP2B_HUMAN	0.00086	33	29	10	22	254	228	316	265
	Cluster of COUP transcription factor 1	COT1_HUMAN	0.00091	0	0	0	2	44	37	55	43
	Circadian locomoter output cycles protein kaput	CLOCK_HUMAN	0.0018	0	0	0	0	13	8	13	11
	Cluster of X-ray repair cross-complementing protein 5	XRCC5_HUMAN	0.0019	42	30	30	34	76	68	81	76
	Nuclear factor NF-kappa-B p100 subunit	NFKB2_HUMAN	0.0025	0	0	0	0	28	44	47	41
	Cluster of Leucine-rich PPR-motif containing	E5KNY5_HUMAN	0.0027	0	0	0	0	7	5	4	5
	Zinc finger BED domain-containing protein 6	ZBED6_HUMAN	0.0028	4	0	0	0	13	15	10	13
	Upstream stimulatory factor 1	USF1_HUMAN	0.0033	0	0	0	0	7	5	9	7
	Nuclear receptor V-erbA-related	F1D8R3_HUMAN	0.0038	0	0	0	0	7	12	12	11
	Three prime repair exonuclease 1	Q5TZT0_HUMAN	0.0047	0	0	0	0	9	10	5	8
	Cluster of Class E basic helix-loop-helix protein 40	BHE40_HUMAN	0.0054	0	0	0	0	8	6	12	9
	Cluster of DNA topoisomerase 1	TOP1_HUMAN	0.0064	13	8	6	8	44	49	72	55
	Cluster of Epididymis secretory sperm binding protein Li 124m	V9HW84_HUMAN	0.007	0	0	0	1	16	13	8	10
	X-ray repair cross-complementing protein 6	XRCC6_HUMAN	0.0091	75	66	48	61	132	108	109	118
	p180/ribosome receptor	A7BI36_HUMAN	0.012	4	0	11	5	35	22	25	25
	Paired amphipathic helix protein Sin3a	SIN3A_HUMAN	0.014	0	0	0	0	23	10	16	16
	RELA protein	Q2TAM5_HUMAN	0.016	0	0	0	0	9	4	5	6
	Upstream stimulatory factor 2 (Fragment)	M0QXT0_HUMAN	0.027	0	0	0	0	4	11	13	10
	Krueppel-like factor 13	KLF13_HUMAN	0.028	6	0	4	4	8	10	10	10
	Cluster of Heat shock cognate 71 kDa protein	E9PKE3_HUMAN	0.029	11	5	11	9	40	19	34	29
	Cluster of Homeobox protein TGIF1	TGIF1_HUMAN	0.03	0	0	0	0	3	7	4	5
	Mitochondrial DNA polymerase subunit gamma-2	E5KS22_HUMAN	0.035	26	32	16	25	52	38	43	43
	Transcription factor Sp1	SP1_HUMAN	0.036	20	12	13	14	33	24	43	34
	Significantly enriched in E1E2 samples compared to control
	Cluster of Heterogeneous nuclear ribonucleoprotein M	HNRPM_HUMAN	0.00019	9	8	7	9	0	0	0	0
	Acyl-CoA dehydrogenase family member 11	ACD11_HUMAN	0.0014	33	24	23	26	0	0	0	0
	Cytoskeleton-associated protein 5	CKAP5_HUMAN	0.0016	29	34	21	28	0	0	0	0
	Cluster of Glutamine--tRNA ligase	SYQ_HUMAN	0.0029	15	8	13	12	0	0	0	0
	Cluster of Lamina-associated polypeptide 2, isoform alpha	LAP2A_HUMAN	0.0058	11	10	6	9	0	0	0	0
	Leucine-rich repeat and WD repeat-containing protein 1	LRWD1_HUMAN	0.0089	6	3	3	4	0	0	0	0
	Cluster of Epididymis luminal protein 189	Q5HYB6_HUMAN	0.009	28	20	41	31	0	2	0	1
	Helicase-like transcription factor	HLTF_HUMAN	0.0096	79	56	40	54	8	0	3	4
	cDNA, FLJ96156, highly similar to Homo sapiens leucyl-tRNA synthetase (LARS), mRNA	B2RCM2_HUMAN	0.0098	20	10	23	14	0	0	0	0
	Cluster of cDNA FLJ52761, highly similar to Actin, aortic smooth muscle	ACTBL2_HUMAN	0.01	236	203	371	279	29	37	30	32
	Cluster of cDNA FLJ54552, highly similar to Heterogeneous nuclear ribonucleoprotein K	B4DUQ1_HUMAN	0.013	109	88	66	86	37	37	26	33
	Cluster of RNA-binding motif protein, X chromosome	RBMX_HUMAN	0.015	31	22	13	22	0	0	0	0
	Methionine--tRNA ligase, cytoplasmic	SYMC_HUMAN	0.018	7	5	3	5	0	0	0	0
	Cluster of Myosin light polypeptide 6	MYL6B_HUMAN	0.024	29	29	64	42	0	0	0	0
	Cluster of Myosin-10	MYH10_HUMAN	0.025	328	340	733	482	0	0	0	0
	Cluster of Kelch-like protein 7	KLHL7_HUMAN	0.026	17	15	14	14	12	6	9	8
	Myosin regulatory light chain MRCL3 variant (Fragment)	Q53HL1_HUMAN	0.027	15	17	35	23	0	0	0	0
	Cluster of Non-POU domain-containing octamer-binding protein	NONO_HUMAN	0.03	24	19	47	29	0	3	0	2
	Poly [ADP-ribose] polymerase 1	PARP1_HUMAN	0.031	959	824	595	768	463	275	443	388
	Bifunctional glutamate/proline--tRNA ligase	SYEP_HUMAN	0.036	18	14	38	24	0	0	0	0
	Nucleolin	NUCL_HUMAN	0.037	17	29	10	19	0	3	0	2
	Telomere-associated protein RIF1	RIF1_HUMAN	0.05	22	32	8	20	0	4	0	1
	No significant difference btween control and E1E2 samples
	Cluster of Max-like protein X	MLX_HUMAN	0.05	9	10	6	7	5	3	4	4
	Serine/threonine-protein kinase ATR	ATR_HUMAN	0.051	48	30	28	31	23	14	10	15
	Splicing factor proline/glutamine-rich (Polypyrimidine tract binding protein associated)	Q86VG2_HUMAN	0.057	24	14	51	30	0	0	0	1
	Isoleucine--tRNA ligase, cytoplasmic	SYIC_HUMAN	0.057	7	3	14	8	0	0	0	0
	Cluster of Serine/threonine-protein kinase tousled-like 1	TLK1_HUMAN	0.073	15	19	13	16	31	34	18	26
	Cluster of Mitochondrial transcription factor A	E5KSU5_HUMAN	0.079	11	8	13	10	17	16	29	18
	Cluster of Aspartate--tRNA ligase, cytoplasmic	SYDC_HUMAN	0.079	6	7	20	12	0	0	0	0
	Cluster of Tropomyosin 1 (Alpha), isoform CRA_i	B7Z722_HUMAN	0.09	17	10	45	25	0	0	0	1
	Cluster of Chromosome-associated kinesin KIF4A	KIF4A_HUMAN	0.098	35	71	34	43	20	20	21	20
	cDNA FLJ58196, highly similar to Zinc finger CCCH domain-containing protein 11A	B4DLG2_HUMAN	0.12	0	8	8	7	0	0	0	0
	Structural maintenance of chromosomes protein 4	SMC4_HUMAN	0.12	11	0	11	9	0	0	0	0
	Cluster of Heterogeneous nuclear ribonucleoprotein A1	ROA1_HUMAN	0.12	0	7	7	5	0	0	0	0
	Glucocorticoid receptor	E5KQF5_HUMAN	0.12	0	0	0	0	0	7	7	5
	Structural maintenance of chromosomes protein 2	SMC2_HUMAN	0.12	7	8	0	5	0	0	0	0
	Krueppel-like factor 3 OS=Homo sapiens	KLF3_HUMAN	0.12	0	0	0	0	0	2	3	2
	Transcription factor MafF	MAFF_HUMAN	0.12	0	0	0	0	3	2	0	2
	TATA-binding protein-associated factor 172	BTAF1_HUMAN	0.12	6	0	4	3	0	0	0	0
	Cluster of cDNA FLJ75154, highly similar to Homo sapiens heterogeneous nuclear ribonucleoprotein C (C1/C2), mRNA	A8K9A4_HUMAN	0.12	0	8	11	8	0	0	0	0
	cDNA FLJ57805, highly similar to Homo sapiens paraspeckle component 1 (PSPC1), transcript variant alpha, mRNA	B4DWI8_HUMAN	0.12	7	7	30	15	0	0	0	0
	Heterogeneous nuclear ribonucleoprotein A3, isoform CRA_a	B4DDB6_HUMAN	0.13	0	5	7	5	0	0	0	0
	Aryl hydrocarbon receptor nuclear translocator-like protein 1	BMAL1_HUMAN	0.14	0	0	0	0	0	7	12	6
	Cluster of Plectin OS=Homo sapiens	PLEC_HUMAN	0.14	0	0	13	5	16	12	10	13
	Mitochondrial import inner membrane translocase subunit Tim8 A	TIM8A_HUMAN	0.14	0	0	0	0	4	0	7	4
	cDNA, FLJ96373, highly similar to Homo sapiens X-ray repair complementing defective repair in Chinese hamster cells 1 (XRCC1), mRNA	B2RCY5_HUMAN	0.14	0	0	0	0	0	3	5	4
	Cluster of DNA mismatch repair protein Msh6	MSH6_HUMAN	0.15	4	3	7	5	0	4	0	2
	MLX-interacting protein	MLXIP_HUMAN	0.15	9	5	0	5	0	0	0	0
	Arginine--tRNA ligase, cytoplasmic	SYRC_HUMAN	0.16	0	5	10	5	0	0	0	0
	Cluster of Pre-B-cell leukemia transcription factor 1	PBX1_HUMAN	0.16	0	0	0	0	3	5	0	3
	Cluster of cDNA FLJ75784, highly similar to Homo sapiens CD3E antigen, epsilon polypeptide associated protein (CD3EAP), mRNA	A8K818_HUMAN	0.16	18	7	10	10	7	5	5	6
	Cluster of DNA polymerase subunit gamma-1	DPOG1_HUMAN	0.17	83	73	41	64	87	79	104	88
	RNA-binding protein 14	RBM14_HUMAN	0.17	15	0	32	15	0	0	0	0
	Cluster of Drebrin	DREB_HUMAN	0.17	11	0	25	13	0	0	0	0
	Cluster of cDNA FLJ76656, highly similar to Homo sapiens scaffold attachment factor B (SAFB), mRNA	A8K329_HUMAN	0.18	0	7	3	4	0	0	0	0
	Heterogeneous nuclear ribonucleoproteins A2/B1	ROA2_HUMAN	0.18	0	7	17	9	0	0	0	0
	Cluster of Histone H2A	A3KPC7_HUMAN	0.18	0	0	0	0	5	2	0	3
	Transcription factor Sp9	SP9_HUMAN	0.19	7	0	3	3	0	0	0	0
	Kinectin	KTN1_HUMAN	0.2	0	3	10	7	0	0	0	0
	Histone H4	B2R4R0_HUMAN	0.23	7	0	0	3	5	5	8	6
	Keratin, type I cytoskeletal 9	K1C9_HUMAN	0.25	50	90	37	57	86	97	66	82
	Cluster of DNA-dependent protein kinase catalytic subunit	PRKDC_HUMAN	0.26	46	10	34	28	44	67	35	45
	Lipoamide acyltransferase component of branched-chain alpha-keto acid dehydrogenase complex, mitochondrial	ODB2_HUMAN	0.27	258	247	232	245	263	181	187	208
	Protein piccolo	PCLO_HUMAN	0.37	0	5	0	0	0	0	0	0
	Dermcidin	DCD_HUMAN	0.37	0	5	0	0	0	0	0	1
	General transcription factor 3C polypeptide 2	TF3C2_HUMAN	0.37	0	0	0	0	5	0	0	1
	Max-binding protein MNT	MNT_HUMAN	0.37	0	0	0	0	3	0	0	1
	Cluster of EF-hand domain-containing protein D1	EFHD1_HUMAN	0.37	0	0	7	2	0	0	0	0
	p37 AUF1	Q12771_HUMAN	0.37	0	0	7	4	0	0	0	0
	F-actin-capping protein subunit alpha-1	CAZA1_HUMAN	0.37	0	0	7	2	0	0	0	0
	CCAAT/enhancer-binding protein beta	CEBPB_HUMAN	0.37	0	0	0	0	3	0	0	1
	cDNA FLJ60346, highly similar to Carnitine O-palmitoyltransferase I, brain isoform (EC 2.3.1.21)	B4DSQ8_HUMAN	0.37	0	0	0	0	3	0	0	0
	DNA-directed RNA polymerases I, II, and III subunit RPABC3 (Fragment)	C9JLU1_HUMAN	0.37	0	0	0	5	0	0	7	4
	Cluster of Nuclear factor of activated T-cells 5	NFAT5_HUMAN	0.37	0	0	0	0	4	0	0	4
	Cluster of Filamin-B	FLNB_HUMAN	0.37	0	0	21	8	0	0	0	0
	Filamin-A	FLNA_HUMAN	0.37	0	0	23	8	0	0	0	0
	Major vault protein	MVP_HUMAN	0.37	0	0	0	0	0	15	0	5
	Activated RNA polymerase II transcription cofactor 4 variant (Fragment)	Q59G24_HUMAN	0.37	0	0	0	0	0	2	0	0
	Proliferation marker protein Ki-67	KI67_HUMAN	0.37	0	0	0	0	0	4	0	1
	Cluster of Transcription factor Sp3 (Fragment)	H0Y7L6_HUMAN	0.37	0	0	0	0	0	5	0	0
	Cluster of Myosin phosphatase Rho interacting protein	B9EGI2_HUMAN	0.37	0	0	10	4	0	0	0	0
	Hornerin	HORN_HUMAN	0.37	0	0	0	0	0	7	0	3
	Elongation factor Tu, mitochondrial	EFTU_HUMAN	0.37	0	0	0	0	4	0	0	2
	Desmoplakin	DESP_HUMAN	0.37	0	0	0	0	0	8	0	3
	Transcription factor AP-4 (Activating enhancer binding protein 4) variant (Fragment)	Q59GG3_HUMAN	0.37	0	0	0	0	4	0	0	0
	Krueppel-like factor 12	KLF12_HUMAN	0.37	0	0	0	2	0	0	3	1
	Brain acid soluble protein 1	BASP1_HUMAN	0.37	0	0	0	0	0	10	0	4
	DNA-directed RNA polymerase I subunit RPA43	RPA43_HUMAN	0.37	0	0	0	0	0	2	0	1
	Spectrin alpha chain, non-erythrocytic 1	SPTN1_HUMAN	0.37	0	0	6	2	0	0	0	0
	Cluster of 40S ribosomal protein S27	RS27_HUMAN	0.37	0	0	0	2	0	4	0	3
	Structure-specific endonuclease subunit SLX4	SLX4_HUMAN	0.37	4	0	0	2	0	0	0	0
	LIM domain and actin-binding protein 1	LIMA1_HUMAN	0.37	0	0	6	3	0	0	0	0
	Polypyrimidine tract-binding protein 1	PTBP1_HUMAN	0.37	0	0	4	3	0	0	0	0
	Condensin complex subunit 2	A8K4T8_HUMAN	0.37	0	0	3	2	0	0	0	0
	Spectrin beta chain	A0A087WUZ3_HUMAN	0.37	0	0	6	2	0	0	0	0
	Aminoacyl tRNA synthase complex-interacting multifunctional protein 1	AIMP1_HUMAN	0.37	0	0	4	2	0	0	0	0
	Mitochondrial import inner membrane translocase subunit Tim8 B	G3XAN8_HUMAN	0.37	0	0	0	0	0	0	3	0
	cDNA FLJ53145, highly similar to Ankycorbin (Fragment)	B4DNL3_HUMAN	0.37	0	0	4	2	0	0	0	0
	Histone H1x	H1X_HUMAN	0.37	0	0	0	0	0	4	0	2
	Uncharacterized protein DKFZp686E1899	Q5HYL6_HUMAN	0.37	0	0	8	3	0	0	0	0
	Cluster of Interleukin enhancer-binding factor 3	ILF3_HUMAN	0.37	0	3	0	3	0	0	0	0
	Single-stranded DNA-binding protein, mitochondrial (Fragment)	A0A0G2JLD8_HUMAN	0.37	0	0	3	2	0	0	0	0
	Cullin-3 OS=Homo sapiens	CUL3_HUMAN	0.37	6	0	0	2	0	0	0	0
	ATR-interacting protein	ATRIP_HUMAN	0.37	0	0	0	0	0	2	0	0
	Cluster of Histone-binding protein RBBP4	RBBP4_HUMAN	0.37	0	0	0	0	0	4	0	3
	Transcription factor MafK	MAFK_HUMAN	0.37	0	0	0	0	4	0	0	1
	Heat shock protein beta-1	HSPB1_HUMAN	0.37	0	0	0	0	0	2	0	1
	Fatty acid binding protein 5 (Psoriasis-associated)	E7DVW5_HUMAN	0.37	0	0	0	0	0	4	0	2
	Angiomotin	AMOT_HUMAN	0.37	0	0	3	1	0	0	0	0
	cDNA FLJ60713, highly similar to Homo sapiens heterogeneous nuclear ribonucleoprotein A/B (HNRPAB), transcript variant 1, mRNA	B4DMY3_HUMAN	0.37	0	0	4	2	0	0	0	0
	DNA excision repair protein ERCC-1	ERCC1_HUMAN	0.37	0	3	0	1	0	0	0	0
	Junction plakoglobin	PLAK_HUMAN	0.37	0	0	0	0	0	2	0	0
	Sec61 alpha 1 subunit (S. cerevisiae), isoform CRA_c	B3KNF6_HUMAN	0.37	0	0	0	0	0	2	0	0
	Microtubule-associated serine/threonine-protein kinase 2	MAST2_HUMAN	0.37	9	0	0	0	0	0	0	0
	Cluster of Homeobox protein Meis1	MEIS1_HUMAN	0.37	0	0	0	0	0	2	0	1
	60 kDa heat shock protein, mitochondrial	CH60_HUMAN	0.37	0	0	0	0	0	2	0	1
	Coronin-1C	COR1C_HUMAN	0.37	0	0	4	1	0	0	0	0
	RNA-binding protein 39	RBM39_HUMAN	0.37	4	0	0	1	0	0	0	0
	Leucine-rich repeat-containing protein 59	LRC59_HUMAN	0.37	0	0	0	1	0	3	0	3
	Cluster of Transcription factor E3	TFE3_HUMAN	0.37	0	0	0	0	0	3	0	2
	Filaggrin-2	FILA2_HUMAN	0.37	0	0	0	0	0	3	0	1
	High mobility group protein HMG-I/HMG-Y	HMGA1_HUMAN	0.37	0	0	0	0	0	3	0	1
	Glial fibrillary acidic protein (Fragment)	K7EPT8_HUMAN	0.37	0	0	0	0	0	3	0	0
	Cluster of Heat shock 70kDa protein 1A variant (Fragment)	Q59EJ3_HUMAN	0.38	26	15	14	18	13	11	18	14
	Cluster of Tubulin beta chain	Q5SU16_HUMAN	0.5	15	15	13	14	17	12	7	11
	Barrier-to-autointegration factor	BAF_HUMAN	0.51	18	20	31	24	20	23	17	20
	Cluster of Pyrroline-5-carboxylate reductase family, member 2, isoform CRA_a	B3KMB7_HUMAN	0.52	9	5	6	7	9	4	0	5
	DNA-directed RNA polymerase I subunit RPA49	RPA49_HUMAN	0.53	0	3	3	3	0	4	7	4
	Cluster of Poly(rC)-binding protein 1	PCBP1_HUMAN	0.54	42	39	28	33	44	26	23	30
	DNA mismatch repair protein Msh2	MSH2_HUMAN	0.67	6	0	0	2	3	0	0	1
	Cluster of Heterogeneous nuclear ribonucleoprotein U	HNRPU_HUMAN	0.68	0	0	8	5	0	4	0	2
	Cluster of DNA-directed RNA polymerase I subunit RPA2	RPA2_HUMAN	0.69	9	5	3	5	5	6	3	4
	Titin	A0A0A0MTS7_HUMAN	0.7	0	0	10	5	0	5	0	4
	Protein max	MAX_HUMAN	0.74	17	15	6	12	13	15	13	13
	Cluster of DNA-directed RNA polymerase I subunit RPA1	RPA1_HUMAN	0.74	15	12	13	13	16	13	8	10
	Krueppel-like factor 16	KLF16_HUMAN	0.79	75	22	11	32	52	14	23	30
	Cluster of ATP synthase subunit alpha, mitochondrial	ATPA_HUMAN	0.81	4	0	0	2	3	2	0	1
	Cluster of DNA-directed RNA polymerases I, II, and III subunit RPABC1	A0A087WVZ9_HUMAN	0.82	0	8	4	4	0	5	5	4
	Cluster of DNA-directed RNA polymerases I and III subunit RPAC1	RPAC1_HUMAN	0.83	9	7	8	7	15	5	7	9
	Carboxypeptidase Q	CBPQ_HUMAN	0.85	6	0	3	5	7	3	0	4
	Cluster of Tubulin alpha chain	B3KPS3_HUMAN	0.9	24	17	18	19	21	16	21	18
	Muscleblind-like protein 1 (Fragment)	H7C4T5_HUMAN	0.97	0	0	6	0	5	0	0	0
	Mitochondrial import inner membrane translocase subunit Tim13	TIM13_HUMAN	1	0	0	0	0	0	0	0	0
	Cluster of Cyclic AMP-responsive element-binding protein 1	CREB1_HUMAN	1	0	0	0	0	0	0	0	2
	cDNA, FLJ93632, highly similar to Homo sapiens heterogeneous nuclear ribonucleoprotein R (HNRPR), mRNA	B2R7W4_HUMAN	1	0	0	0	2	0	0	0	0
	Desmoglein-1	DSG1_HUMAN	1	0	0	0	0	0	0	0	1
	cDNA FLJ59223, highly similar to C-Rel proto-oncogene protein	B4E1P2_HUMAN	1	0	0	0	0	0	0	0	2
	GTP-binding nuclear protein Ran	B5MDF5_HUMAN	1	0	0	0	0	0	0	0	1
	cDNA FLJ77162, highly similar to Homo sapiens SMC1 structural maintenance of chromosomes 1-like 1 (SMC1L1), mRNA (Fragment)	A8K7A6_HUMAN	1	0	0	0	0	0	0	0	1
	RuvB-like helicase (Fragment)	B5BUB1_HUMAN	1	0	0	0	1	0	0	0	0
	Utrophin	UTRO_HUMAN	1	0	0	0	0	0	0	0	1
	14-3-3 protein zeta/delta	1433Z_HUMAN	1	0	0	0	1	0	0	0	0
	Condensin-2 complex subunit D3	CNDD3_HUMAN	1	0	0	0	1	0	0	0	0
